# Supplementary material for: Moderate intensity walking exercises reduce the body mass index and vascular inflammatory factors in postmenopausal women with obesity: a randomized controlled trial
Source: Sci Rep. 2023 Nov 17;13:20172. doi: 10.1038/s41598-023-47403-2 (PMC10656478; doi:10.1038/s41598-023-47403-2)
Supplement: Supplementary file 1 — Supplementary Table S1. [file 41598_2023_47403_MOESM1_ESM.xlsx]

## Sheet: Sheet1
Supplementation Table 1
The effects of 12 weeks of walking training on body composition and blood in obese postmenopausal women.
Variable	Group	Pre		Post
		M	SD	M	SD	Interaction effect	P-value	Main effect	P-value
Weight (kg)	Exercise(n=14)	62.23	4.19	61.26	3.80***	Time*Group	†0.01	Time	0.1
	Control(n=12)	63.22	2.49	63.44	2.17			Group	0.27
BMI (kg/m2)	Exercise(n=14)	26.04	1.94	25.63	1.71***	Time*Group	††0.01	Time	0.06
	Control(n=12)	26.06	1.37	26.15	1.26			Group	0.7
Percentage of body fat (%)	Exercise(n=14)	37.33	3.37	36.12	3.21***	Time*Group	††0.003	Time	†0.011
	Control(n=12)	37	1.57	37.11	1.77			Group	0.773
Skeletal muscle mass (kg)	Exercise(n=14)	20.18	1.5	20.41	1.58*	Time*Group	†0.027	Time	0.517
	Control(n=12)	20.98	1.57	20.85	1.57			Group	0.367
CRP	Exercise(n=14)	0.124	0.07	0.096	0.046**	Time*Group	†0.012	Time	0.273
	Control(n=12)	0.125	0.085	0.137	0.101**			Group	0.51
VEGF	Exercise(n=14)	278.801	129.69	287.178	137.343	Time*Group	0.574	Time	0.889
	Control(n=12)	294.265	90.234	239.21	74.513			Group	0.849
IL-6	Exercise(n=14)	2.018	0.623	1.749	0.628	Time*Group	†0.025	Time	0.933
	Control(n=12)	1.886	0.686	2.137	0.575			Group	0.598
TNF-alpha	Exercise(n=14)	1.025	0.207	0.906	0.214*	Time*Group	†0.016	Time	0.304
	Control(n=12)	1.063	0.273	1.114	0.214			Group	0.184
Summary of repeated measures ANOVA for bodycomposition data. Note: BMI=Body mass index. CRP=C-Reactive Protein. VEGF=Vascular endothelial growth factor. TNF-α= Tumor Necrosis Factor-alpha. IL-6= Interleukin-6. Values are M±SD. †p<0.05, ††p<0.01.
